# Supplementary material for: Homoharringtonine enhances cytarabine-induced apoptosis in acute myeloid leukaemia by regulating the p38 MAPK/H2AX/Mcl-1 axis
Source: BMC Cancer. 2024 Apr 24;24:520. doi: 10.1186/s12885-024-12286-7 (PMC11044605; doi:10.1186/s12885-024-12286-7)
Supplement: Supplementary file 1 — Supplementary Material 1. [file 12885_2024_12286_MOESM1_ESM.zip]

Archive with 4 entries (4 files):
- Supplementary/editing certificate.pdf
- Supplementary/Supplementary Dataset File-2.pdf
- Supplementary/Supplementary figure File-2.pdf
- Supplementary/supplementary file.doc
